# Supplementary material for: Fabrication of Pneumatic Microvalve for Tall Microchannel Using Inclined Lithography
Source: Micromachines (Basel). 2016 Dec 9;7(12):224. doi: 10.3390/mi7120224 (PMC6189707; doi:10.3390/mi7120224)
Supplement: Supplementary file 1 [file micromachines-07-00224-s001.zip]

Archive with 3 entries (3 files):
- Video S3.mp4
- Video S1 .mp4
- Video S2 .mp4
